# Supplementary material for: Investigation into the Microstructure and Hardness of Additively Manufactured (3D-Printed) Inconel 718 Alloy
Source: Materials (Basel). 2023 Mar 16;16(6):2383. doi: 10.3390/ma16062383 (PMC10051848; doi:10.3390/ma16062383)
Supplement: Supplementary file 1 [file materials-16-02383-s001.zip]

Archive with 1 entries (1 files):
- materials-2261217-supplementary.pdf
